# Supplementary material for: eHealth adoption and use among healthcare professionals in a tertiary hospital in Sub-Saharan Africa: a Qmethodology study
Source: PeerJ. 2019 Apr 19;7:e6326. doi: 10.7717/peerj.6326 (PMC6476286; doi:10.7717/peerj.6326)
Supplement: Supplemental Information 1 [file peerj-07-6326-s002.xlsx]

## Sheet: Analysis Overview
Project Name	Exploring_ict_adoption_and_use_among_HP
Total Number of Statements:	46
Q-sort Pattern:	-6,-5,-5,-5,-4,-4,-4,-3,-3,-3,-3,-2,-2,-2,-2,-1,-1,-1,-1,-1,0,0,0,0,0,0,1,1,1,1,1,2,2,2,2,3,3,3,3,4,4,4,5,5,5,6
Total Number of Q-sorts:	36
Analysis Process
1	6 Centroid Factors Extracted
2	4 Factors Kept for Rotation
3	Varimax rotation applied
Language	en-us
Analysis Completed on 2017-01-19 at 12-52

## Sheet: Statements
State Num	Statements
1	It is easy to remember how to perform tasks with the clinical information systems
2	Using clinical information systems improves patient care
3	Using clinical information systems reduces likelihood of medication error
4	Superiors at work think I should use the clinical information systems
5	If the clinical system is extended I would use it
6	Using clinical information systems increases my productivity
7	Using clinical information systems improves my performance
8	I am certain about the reliability of the information I get from the system
9	Using clinical information systems facilitates better patient care decision making
10	Using clinical information systems makes caring for patients easier
11	Management support staff innovations on clinical information systems use in the workplace
12	People in my organization who use the clinical information systems have more prestige than those who do not
13	The use of clinical information systems makes me apprehensive
14	Using the clinical information systems is a status symbol in my organization
15	Patients/families believe clinical information systems use reduces chances of medication errors
16	It is easy to get the system to do what I want it to do
17	Interaction with the clinical information systems does not require a lot of mental effort
18	Not having the clinical information system in some departments hinders my work in these areas
19	The senior management of this organization has been helpful in the use of the clinical information systems
20	Using clinical information systems increases my chance of getting a praise or reward
21	The use of clinical information systems is pertinent to my various related tasks
22	The clinical information systems are clear and understandable
23	My use of clinical information systems is entirely voluntary
24	My age has nothing to do with my ability to use the clinical information systems effectively
25	My use of clinical information systems is entirely under my control
26	It is easy for me to become skilful at using clinical information systems
27	I always look for opportunities to use the system whenever I can
28	Management organise regular training on the use of clinical information systems at the work place
29	Clinical Information systems are useful in the hospital
30	My routine tasks prevent me from having time to use the clinical information system
31	I could complete the job using the clinical information systems if there was no one around to tell me what to do as I go
32	There is availability of technical assistance for clinical information systems in my hospital
33	Clinical information systems improves work efficiency
34	Using clinical information systems is easier than other computer systems I use
35	Patients/families like it when i uses the clinical information system
36	My ICT experience affects my use of the clinical information system
37	People who influence my clinical behaviour think I should the system
38	There are available resources to use the clinical infromation system
39	Using clinical information systems enables me to accomplish tasks more quickly
40	My gender affects my use of the clinical information systems
41	People who are important to me think I should use the clinical information systems
42	Patients/families believe clinical information systems use is good for quality patient care
43	I hesitate to use the clinical information systems for fear of making mistakes I cannot correct
44	The information in the system is always updated
45	My use of the clinical information system is specific to the task i want to carry out
46	The clinical information systems is not compatible with other platforms I use

## Sheet: Q-sorts
Respondent	S1	S2	S3	S4	S5	S6	S7	S8	S9	S10	S11	S12	S13	S14	S15	S16	S17	S18	S19	S20	S21	S22	S23	S24	S25	S26	S27	S28	S29	S30	S31	S32	S33	S34	S35	S36	S37	S38	S39	S40	S41	S42	S43	S44	S45	S46	Standard Deviation	Mean
DRM35115	1	3	-3	-1	5	0	4	0	2	4	-5	0	-6	-4	2	-2	3	2	-4	1	-3	-2	2	5	-1	1	3	-5	6	1	-1	-5	5	0	1	-3	4	-4	3	-3	0	-1	-2	-2	-1	0	3.098	0
DRM53221	4	6	3	-5	1	2	5	2	3	4	-4	-1	-1	0	0	0	3	-2	3	0	2	-1	-4	-3	-1	2	1	-2	4	-5	-4	-3	5	1	0	1	-3	-1	5	-5	1	0	-6	-3	-2	-2	3.098	0
DRM35325	1	3	-1	0	5	0	2	-2	2	4	-3	0	-1	-1	-3	-4	-1	-3	-3	-4	-5	-5	5	6	-4	-2	2	-6	0	5	0	-2	2	0	1	3	3	-1	3	-5	1	1	4	-2	1	4	3.098	0
DRM34428	1	3	0	1	5	3	1	-1	0	2	-3	-2	-5	-3	-1	-2	-3	3	-3	0	0	-1	3	5	1	4	4	-5	2	-2	0	-6	2	0	-1	6	-1	-4	5	-4	1	2	-4	-5	4	-2	3.098	0
DRM34503	2	-1	3	-1	2	1	6	-2	1	3	-3	1	-2	0	1	4	-1	5	-6	0	0	3	0	-5	-5	4	-1	-5	5	2	5	-4	4	0	-1	3	-3	-3	1	-3	-2	0	-4	2	-2	-4	3.098	0
DRF35603	3	0	3	2	1	4	2	0	3	-1	-1	-4	-5	-2	-5	4	0	-5	-1	-2	0	5	5	0	1	5	-1	-3	2	-2	4	-3	3	0	-4	-4	2	1	6	-6	1	-2	-1	-3	1	-3	3.098	0
NSF42704	0	5	-2	-3	0	3	4	2	-1	5	-3	-4	-6	-5	-2	1	-4	5	3	0	-1	4	2	1	-2	1	1	-1	6	-5	0	1	3	0	-1	2	-3	2	4	-5	-3	0	-4	3	-2	-1	3.098	0
NSF42805	0	5	1	-5	5	1	3	3	2	4	-1	4	-3	3	-3	0	0	-1	0	2	-1	1	0	-6	-4	-5	6	-2	2	-3	-1	-2	4	-2	-1	2	3	-2	5	-4	1	-5	-4	1	0	-3	3.098	0
DRM36908	2	4	0	-4	6	3	3	1	0	2	1	0	-3	-2	5	-1	1	5	2	0	5	2	-3	4	-2	4	1	-6	3	-2	-1	-1	3	-2	1	-5	0	-5	-4	-5	-4	0	-1	-3	-1	-3	3.098	0
NSF53101	2	1	-2	-2	0	1	3	1	0	3	-2	3	-3	-1	-2	2	0	4	-5	5	1	2	-1	0	1	6	4	-3	5	-3	-1	-5	4	-6	-4	2	-1	-1	5	-4	0	-3	-5	3	0	-4	3.098	0
NSM30111	4	6	-3	-3	1	4	-2	5	2	3	-4	4	0	1	-5	5	-1	-1	-5	-1	1	0	0	-2	-1	-4	-4	-5	2	3	1	-2	5	3	2	0	0	-6	2	-3	-2	3	0	-3	1	-1	3.098	0
DRF31121	2	3	3	0	2	4	4	-4	3	3	-3	1	-1	-2	0	-1	-3	1	-5	1	5	-1	-3	6	-1	0	2	-5	5	-3	-2	-5	4	-2	0	2	5	-2	1	-6	1	0	-4	-4	-1	0	3.098	0
DRM33131	0	5	6	0	3	4	3	1	5	4	-5	-4	-4	-5	-2	-1	-3	-2	-3	2	4	1	3	0	0	-1	1	-5	5	-1	3	-6	2	-1	-2	2	1	0	2	-3	-3	-1	-4	0	1	-2	3.098	0
NSF39142	3	3	5	-4	0	1	5	2	4	4	-3	-4	-1	-4	0	-2	1	3	-6	-3	1	-2	1	2	-1	2	3	-5	4	0	0	-5	6	0	2	-2	-3	-5	5	-2	1	0	-1	-3	-1	-1	3.098	0
DRM44152	2	0	1	-3	3	1	5	3	-1	-1	-5	-2	-1	-2	2	1	0	6	-6	-3	0	0	4	4	1	2	5	-5	3	-2	3	-5	4	1	-1	5	-4	-3	2	-4	-3	0	-4	-1	0	-2	3.098	0
DRM37162	-1	4	3	-5	5	3	4	1	4	2	-5	0	-4	0	-2	1	-3	0	-3	-1	2	-2	5	5	0	3	1	-5	6	0	1	-4	2	0	-1	-1	-3	2	1	-4	-1	-2	-3	-6	3	-2	3.098	0
DRM54172	-1	4	-3	-3	2	2	3	0	6	1	-5	-6	-4	-5	-3	-2	-5	1	4	0	-1	3	-2	3	-1	5	0	-3	2	-1	-4	-2	2	0	-1	5	3	5	4	0	1	1	-4	0	1	-2	3.098	0
NSF52183	-1	5	4	4	1	3	0	-1	0	1	-2	5	-5	-2	-1	-3	0	-2	4	-6	-4	-3	2	3	0	-1	6	-5	3	5	2	0	0	-3	-2	1	-4	3	1	2	1	-1	-4	-5	2	-3	3.098	0
NSF42190	-1	1	-1	1	5	0	3	6	4	0	-3	0	-5	-5	3	5	-2	-3	-6	-1	-4	0	2	4	-2	0	0	-5	1	-4	2	-4	1	1	3	-3	3	-2	5	2	2	4	-1	-3	-1	-2	3.098	0
DRF45200	0	2	3	-1	0	3	5	-5	6	3	-3	-5	-2	-6	2	1	-2	-1	5	-3	1	4	-1	-2	-5	5	0	-3	4	-3	0	2	2	-4	-1	3	0	1	1	-2	0	4	-1	-4	1	-4	3.098	0
NSF51210	2	1	5	0	5	5	3	3	2	1	-4	-1	-2	-5	1	1	-3	-5	-3	-1	0	0	-1	0	-2	2	3	-6	4	0	6	-4	4	-2	-3	1	-1	-5	3	-3	0	4	-4	-1	2	-2	3.098	0
NSF56221	3	-1	-2	0	1	-1	3	1	2	4	0	0	2	5	-3	-5	-2	2	1	-4	3	2	5	5	-1	-2	-4	-3	6	4	-2	-5	-1	-3	3	0	4	0	-3	-6	-4	-5	0	1	-1	1	3.098	0
NSM41231	-1	2	4	-3	0	3	0	2	0	4	4	-6	0	1	-5	-4	-1	-2	-5	1	2	-2	2	5	-3	3	5	-1	3	3	1	-4	0	1	-3	-2	1	0	5	-5	6	-1	-3	-2	-1	-4	3.098	0
NSM35241	0	6	4	1	1	-1	0	2	3	5	-6	2	0	4	-2	-1	-2	2	-3	-2	-1	1	0	-1	3	2	3	-3	5	-5	0	-4	0	1	-5	-3	-1	-2	5	-4	-4	1	4	3	-5	-3	3.098	0
NSF52251	0	2	5	0	-5	2	5	0	-1	4	6	-1	-2	2	-2	-4	3	-4	1	0	-3	-5	-5	2	-2	0	0	1	4	4	-1	-1	1	3	5	3	-1	-2	3	-6	-3	1	-4	-3	1	-3	3.098	0
DRM34261	-3	2	1	-1	2	4	5	1	4	6	-5	-2	-2	-1	-4	0	0	-5	-3	-2	0	2	4	3	3	3	1	-6	1	2	1	-4	5	-1	-5	3	-3	0	5	-1	0	-4	-2	-1	0	-3	3.098	0
NSF54272	1	2	4	-2	0	3	3	1	5	4	-3	-2	-4	-4	-3	1	-1	2	-5	-1	4	2	5	6	-2	0	5	-6	1	-3	2	-5	3	0	-5	0	-1	0	1	-3	-1	-2	-1	3	0	-4	3.098	0
DRM34280	1	2	2	0	-3	1	4	-3	0	-1	-2	1	-4	-2	-5	1	-5	-2	5	-3	5	3	-1	4	2	-2	3	5	6	-4	1	0	4	2	-1	0	-1	0	3	-5	0	-1	-6	-4	3	-3	3.098	0
NSF54290	2	5	3	-3	-1	3	1	3	1	0	-3	0	-5	-3	0	3	0	2	0	-5	4	4	5	6	-1	-4	4	1	2	-2	-1	-2	2	0	-2	-3	-5	-6	5	-4	-4	1	-1	1	-1	-2	3.098	0
NSF45300	4	4	3	1	4	1	3	1	3	5	-6	-5	0	-2	3	-1	-4	2	-4	-3	5	-2	0	1	-3	0	1	-4	6	-3	2	-3	5	-2	0	-1	0	-5	-1	-5	0	-1	2	-2	2	-1	3.098	0
DRM41310	1	6	3	0	2	5	4	-3	4	4	1	-4	-5	-6	2	-2	-4	-1	-1	-5	-1	1	0	1	1	3	-3	-3	3	-2	-1	0	5	-2	-1	2	0	-2	5	-5	0	2	-4	0	3	-3	3.098	0
NSF52321	2	0	-5	1	2	4	-1	2	4	-4	1	-2	-1	-2	-3	-1	-1	-5	0	-3	2	-1	5	5	0	3	0	1	5	6	4	3	3	3	-4	-5	1	-2	0	-6	-3	1	0	-4	-3	-2	3.098	0
NSF52331	0	1	-3	-5	0	0	0	4	-4	0	-1	-3	1	2	-5	4	-1	-2	-1	-4	-2	1	6	3	4	-1	5	-2	5	5	2	1	3	2	-5	3	0	-3	3	-6	2	-4	1	-3	-2	-1	3.098	0
NSM49341	2	0	3	-3	3	5	3	-1	4	1	-2	0	-2	-3	-1	2	1	-5	-3	1	3	2	0	5	-3	0	5	-2	2	-1	0	-4	4	-1	-2	6	0	1	4	-6	-4	-4	-5	-5	1	-1	3.098	0
DRM43352	0	1	-4	-1	3	6	4	1	3	4	-3	-4	-3	-4	-5	0	0	2	-3	-5	5	0	2	1	-1	3	2	-6	5	2	0	-2	3	1	-3	4	-1	0	5	-2	1	-5	-2	-2	-1	-1	3.098	0
DRM43362	2	-1	1	-2	1	1	4	1	0	0	-4	0	-4	0	1	3	4	0	-5	-3	4	0	3	2	3	5	5	-5	6	-5	2	-2	5	-1	-1	-3	-2	-6	3	-4	-3	2	-3	-1	-1	-2	3.098	0

## Sheet: Correlation Matrix
	DRM35115	DRM53221	DRM35325	DRM34428	DRM34503	DRF35603	NSF42704	NSF42805	DRM36908	NSF53101	NSM30111	DRF31121	DRM33131	NSF39142	DRM44152	DRM37162	DRM54172	NSF52183	NSF42190	DRF45200	NSF51210	NSF56221	NSM41231	NSM35241	NSF52251	DRM34261	NSF54272	DRM34280	NSF54290	NSF45300	DRM41310	NSF52321	NSF52331	NSM49341	DRM43352	DRM43362
DRM35115	100	41	57	62	38	31	39	39	52	50	34	62	51	67	56	58	36	26	59	20	49	28	33	34	16	47	50	12	36	56	44	27	24	44	52	58
DRM53221	41	100	7	39	38	32	50	58	43	48	34	51	49	60	38	48	44	15	19	48	46	3	29	40	40	43	33	43	37	46	52	0	12	53	43	48
DRM35325	57	7	100	48	8	18	8	22	6	-1	32	39	31	40	29	43	23	38	33	9	33	38	34	17	21	42	31	-6	13	38	31	28	35	34	40	11
DRM34428	62	39	48	100	38	41	45	28	37	53	27	65	61	59	71	66	51	39	44	35	62	11	45	28	18	56	56	34	39	53	61	16	29	59	61	52
DRM34503	38	38	8	38	100	33	41	36	35	59	35	40	50	52	62	42	16	6	25	39	57	14	16	35	13	41	47	9	23	48	38	0	11	38	46	52
DRF35603	31	32	18	41	33	100	34	22	14	36	23	31	55	37	29	51	33	19	40	41	54	9	43	30	5	59	53	42	37	31	51	49	37	50	50	50
NSF42704	39	50	8	45	41	34	100	38	37	52	17	32	53	38	48	44	61	14	21	50	33	14	19	36	11	39	51	47	53	37	58	10	25	36	53	36
NSF42805	39	58	22	28	36	22	38	100	21	52	37	36	44	32	25	35	22	19	19	14	36	12	29	37	18	37	36	25	28	28	26	-11	26	47	34	25
DRM36908	52	43	6	37	35	14	37	21	100	34	21	52	33	46	41	45	19	7	21	37	37	27	14	22	10	13	37	15	40	56	40	22	-1	31	30	52
NSF53101	50	48	-1	53	59	36	52	52	34	100	20	52	47	45	55	44	36	7	20	21	43	11	34	44	5	50	55	25	30	33	36	-3	22	49	50	58
NSM30111	34	34	32	27	35	23	17	37	21	20	100	31	34	39	28	37	4	3	36	-2	41	17	9	30	12	31	24	9	35	38	22	27	34	25	34	31
DRF31121	62	51	39	65	40	31	32	36	52	52	31	100	65	59	48	60	40	17	33	40	55	33	42	32	25	42	57	42	30	67	55	13	8	68	51	49
DRM33131	51	49	31	61	50	55	53	44	33	47	34	65	100	61	52	71	50	30	40	48	73	24	44	44	15	68	76	37	44	66	63	19	16	66	60	46
NSF39142	67	60	40	59	52	37	38	32	46	45	39	59	61	100	68	62	29	21	46	36	61	17	52	43	30	55	64	20	53	72	56	16	25	47	59	66
DRM44152	56	38	29	71	62	29	48	25	41	55	28	48	52	68	100	62	26	20	40	20	58	17	27	36	6	51	65	22	53	55	38	14	42	54	56	72
DRM37162	58	48	43	66	42	51	44	35	45	44	37	60	71	62	62	100	44	44	43	37	57	31	47	37	15	68	66	40	45	58	50	35	37	63	62	56
DRM54172	36	44	23	51	16	33	61	22	19	36	4	40	50	29	26	44	100	19	28	61	30	10	24	13	4	47	38	34	13	24	58	10	7	40	55	7
NSF52183	26	15	38	39	6	19	14	19	7	7	3	17	30	21	20	44	19	100	14	25	37	1	20	11	25	40	24	29	22	10	31	17	19	28	29	12
NSF42190	59	19	33	44	25	40	21	19	21	20	36	33	40	46	40	43	28	14	100	20	56	-11	16	22	-7	34	38	1	30	35	35	17	6	28	26	42
DRF45200	20	48	9	35	39	41	50	14	37	21	-2	40	48	36	20	37	61	25	20	100	48	-3	10	11	13	34	33	37	20	45	68	10	-9	41	39	26
NSF51210	49	46	33	62	57	54	33	36	37	43	41	55	73	61	58	57	30	37	56	48	100	-5	38	32	17	57	56	27	39	62	61	29	21	59	47	59
NSF56221	28	3	38	11	14	9	14	12	27	11	17	33	24	17	17	31	10	1	-11	-3	-5	100	18	18	16	20	23	9	13	33	9	25	23	17	30	8
NSM41231	33	29	34	45	16	43	19	29	14	34	9	42	44	52	27	47	24	20	16	10	38	18	100	23	41	47	51	22	24	30	32	34	43	42	47	25
NSM35241	34	40	17	28	35	30	36	37	22	44	30	32	44	43	36	37	13	11	22	11	32	18	23	100	0	41	48	13	43	45	26	6	22	14	26	47
NSF52251	16	40	21	18	13	5	11	18	10	5	12	25	15	30	6	15	4	25	-7	13	17	16	41	0	100	13	-2	29	6	5	33	10	7	30	9	8
DRM34261	47	43	42	56	41	59	39	37	13	50	31	42	68	55	51	68	47	40	34	34	57	20	47	41	13	100	68	26	35	38	53	26	47	62	74	47
NSF54272	50	33	31	56	47	53	51	36	37	55	24	57	76	64	65	66	38	24	38	33	56	23	51	48	-2	68	100	31	63	57	47	20	28	61	63	57
DRM34280	12	43	-6	34	9	42	47	25	15	25	9	42	37	20	22	40	34	29	1	37	27	9	22	13	29	26	31	100	49	24	42	28	26	47	30	33
NSF54290	36	37	13	39	23	37	53	28	40	30	35	30	44	53	53	45	13	22	30	20	39	13	24	43	6	35	63	49	100	41	40	29	34	43	36	58
NSF45300	56	46	38	53	48	31	37	28	56	33	38	67	66	72	55	58	24	10	35	45	62	33	30	45	5	38	57	24	41	100	55	19	15	40	50	53
DRM41310	44	52	31	61	38	51	58	26	40	36	22	55	63	56	38	50	58	31	35	68	61	9	32	26	33	53	47	42	40	55	100	21	7	46	52	38
NSF52321	27	0	28	16	0	49	10	-11	22	-3	27	13	19	16	14	35	10	17	17	10	29	25	34	6	10	26	20	28	29	19	21	100	48	26	37	31
NSF52331	24	12	35	29	11	37	25	26	-1	22	34	8	16	25	42	37	7	19	6	-9	21	23	43	22	7	47	28	26	34	15	7	48	100	30	47	34
NSM49341	44	53	34	59	38	50	36	47	31	49	25	68	66	47	54	63	40	28	28	41	59	17	42	14	30	62	61	47	43	40	46	26	30	100	58	47
DRM43352	52	43	40	61	46	50	53	34	30	50	34	51	60	59	56	62	55	29	26	39	47	30	47	26	9	74	63	30	36	50	52	37	47	58	100	47
DRM43362	58	48	11	52	52	50	36	25	52	58	31	49	46	66	72	56	7	12	42	26	59	8	25	47	8	47	57	33	58	53	38	31	34	47	47	100

## Sheet: Unrotated Factor Matrix
Respondent	Factor 1	Factor 2	Factor 3	Factor 4	Factor 5	Factor 6
DRM35115	0.7208	0.1299	0.153	-0.2979	0.0916	0.0904
DRM53221	0.6412	-0.3817	0.1718	0.1799	0.0873	0.2305
DRM35325	0.445	0.315	-0.2745	-0.4091	0.1874	0.1567
DRM34428	0.7728	-0.0352	-0.0412	-0.1754	0.0252	-0.1097
DRM34503	0.5678	-0.046	0.3446	0.0628	0.0701	-0.2197
DRF35603	0.6116	0.0654	-0.2312	0.1923	0.0183	-0.2289
NSF42704	0.6169	-0.2482	0.0155	0.1601	0.0258	-0.1324
NSF42805	0.4947	-0.1518	0.1516	0.2317	0.0344	0.1512
DRM36908	0.5007	-0.034	0.3153	-0.1938	0.0946	0.1853
NSF53101	0.6116	-0.137	0.2903	0.3077	0.0824	-0.179
NSM30111	0.4356	0.2092	0.1647	0.018	0.0421	0.1994
DRF31121	0.7371	-0.1543	0.0233	-0.2252	0.0498	0.2354
DRM33131	0.8208	-0.0882	-0.002	-0.066	0.009	-0.1293
NSF39142	0.7933	0.1436	0.2173	-0.0883	0.0539	0.053
DRM44152	0.7188	0.116	0.2513	0.0113	0.0485	-0.1164
DRM37162	0.8285	0.0841	-0.1258	-0.0804	0.0137	0.0016
DRM54172	0.5069	-0.3397	-0.2616	-0.1261	0.0841	-0.2478
NSF52183	0.351	-0.0247	-0.3362	-0.0807	0.0432	-0.0012
NSF42190	0.4646	0.1508	0.1683	-0.2672	0.0872	-0.1891
DRF45200	0.4896	-0.5328	-0.1011	-0.1821	0.1586	-0.2239
NSF51210	0.7605	-0.052	0.0514	-0.0753	0.0122	-0.1588
NSF56221	0.2655	0.2071	-0.1002	-0.0016	0.0216	0.3491
NSM41231	0.5306	0.0979	-0.2727	0.1009	0.0229	0.1304
NSM35241	0.4814	0.1422	0.3034	0.1255	0.0672	-0.0375
NSF52251	0.2445	-0.2164	-0.1885	0.0118	0.0243	0.4516
DRM34261	0.752	0.1068	-0.2614	0.1103	0.0219	-0.2889
NSF54272	0.7806	0.1435	0.0378	0.0398	0.0115	-0.2018
DRM34280	0.4562	-0.2792	-0.2076	0.2813	0.0573	0.1182
NSF54290	0.5951	0.1252	0.1576	0.2268	0.035	0.0125
NSF45300	0.7073	0.0334	0.2294	-0.3238	0.1109	0.104
DRM41310	0.7131	-0.3385	-0.1246	-0.1813	0.0779	-0.1102
NSF52321	0.3352	0.3949	-0.3923	0.0346	0.1294	0.0872
NSF52331	0.3996	0.4865	-0.2532	0.4861	0.2206	0.0905
NSM49341	0.739	-0.1632	-0.1485	0.1166	0.0103	0.0931
DRM43352	0.7678	0.0806	-0.2033	0.0608	0.0097	-0.1002
DRM43362	0.697	0.1631	0.3684	0.1731	0.0984	-0.0435
Eigenvalues	13.6089	1.729	1.7206	1.367	0.2311	1.1481
% Explained Variance	38	5	5	4	1	3

## Sheet: Cumul Comm Matrix
	Factor 1	Factor 2	Factor 3	Factor 4	Factor 5	Factor 6
DRM35115	0.5195	0.5364	0.5598	0.6485	0.6569	0.6651
DRM53221	0.4112	0.5569	0.5864	0.6187	0.6263	0.6794
DRM35325	0.1981	0.2973	0.3727	0.5401	0.5752	0.5998
DRM34428	0.5972	0.5984	0.6001	0.6309	0.6315	0.6435
DRM34503	0.3224	0.3245	0.4432	0.4471	0.452	0.5003
DRF35603	0.3741	0.3784	0.4318	0.4688	0.4691	0.5215
NSF42704	0.3806	0.4422	0.4424	0.468	0.4687	0.4862
NSF42805	0.2447	0.2677	0.2907	0.3444	0.3456	0.3685
DRM36908	0.2507	0.2519	0.3513	0.3889	0.3978	0.4321
NSF53101	0.3741	0.3929	0.4772	0.5719	0.5787	0.6108
NSM30111	0.1898	0.2336	0.2607	0.261	0.2628	0.3026
DRF31121	0.5433	0.5671	0.5676	0.6183	0.6208	0.6762
DRM33131	0.6737	0.6815	0.6815	0.6859	0.686	0.7027
NSF39142	0.6294	0.65	0.6972	0.705	0.7079	0.7107
DRM44152	0.5167	0.5301	0.5932	0.5933	0.5956	0.6092
DRM37162	0.6865	0.6936	0.7094	0.7159	0.7161	0.7161
DRM54172	0.2569	0.3723	0.4407	0.4566	0.4637	0.5251
NSF52183	0.1232	0.1238	0.2369	0.2434	0.2453	0.2453
NSF42190	0.2159	0.2386	0.2669	0.3383	0.3459	0.3817
DRF45200	0.2397	0.5236	0.5338	0.567	0.5921	0.6422
NSF51210	0.5784	0.5811	0.5837	0.5894	0.5895	0.6147
NSF56221	0.0705	0.1134	0.1234	0.1234	0.1239	0.2458
NSM41231	0.2815	0.2911	0.3655	0.3757	0.3762	0.3932
NSM35241	0.2318	0.252	0.3441	0.3598	0.3643	0.3657
NSF52251	0.0598	0.1066	0.1421	0.1422	0.1428	0.3468
DRM34261	0.5655	0.5769	0.6452	0.6574	0.6579	0.7414
NSF54272	0.6093	0.6299	0.6313	0.6329	0.633	0.6737
DRM34280	0.2082	0.2861	0.3292	0.4084	0.4117	0.4257
NSF54290	0.3541	0.3698	0.3946	0.446	0.4472	0.4474
NSF45300	0.5003	0.5014	0.554	0.6588	0.6711	0.6819
DRM41310	0.5085	0.6231	0.6386	0.6715	0.6776	0.6897
NSF52321	0.1124	0.2683	0.4222	0.4234	0.4402	0.4478
NSF52331	0.1596	0.3963	0.4604	0.6967	0.7453	0.7535
NSM49341	0.5462	0.5728	0.5948	0.6084	0.6085	0.6172
DRM43352	0.5896	0.5961	0.6374	0.6411	0.6412	0.6512
DRM43362	0.4858	0.5124	0.6481	0.6781	0.6878	0.6897
cumulative % explained variance	38	43	48	52	53	56

## Sheet: Factor Score Correlations
	Factor 1	Factor 2	Factor 3	Factor 4
Factor 1	1	0.6206	0.5336	0.6994
Factor 2	0.6206	1	0.4834	0.5805
Factor 3	0.5336	0.4834	1	0.5507
Factor 4	0.6994	0.5805	0.5507	1

## Sheet: Loadings
No.	Respond.	FG	Ftr 1	flag	Ftr 2	flag	Ftr 3	flag	Ftr 4	flag	h2
1	DRM35115	F1-2	0.6672	Flagged	0.2203		0.2129		0.3309		0.6485
2	DRM53221	F4-3	0.1332		0.5266		-0.0352		0.5679		0.6188
3	DRM35325	F1-4	0.549	Flagged	0.1363		0.4446		-0.1495		0.54
4	DRM34428	F1-7	0.5064	Flagged	0.449		0.2769		0.3102		0.6309
5	DRM34503	F4-4	0.3141		0.171		0.0149		0.5649	Flagged	0.4472
6	DRF35603	F3-5	0.1094		0.3611		0.4819	Flagged	0.307		0.4688
7	NSF42704	F2-7	0.1275		0.4861	Flagged	0.1284		0.4462		0.4681
8	NSF42805	F4-8	0.0683		0.2893		0.076		0.5003	Flagged	0.3444
9	DRM36908	F1-8	0.4783	Flagged	0.1512		-0.053		0.3665		0.3888
10	NSF53101	F4-2	0.1067		0.2742		0.0701		0.6931	Flagged	0.5718
11	NSM30111	F4-10	0.2968		-0.0028		0.2192		0.3534		0.261
12	DRF31121	F1-6	0.5164		0.4915		0.1349		0.3031		0.6183
13	DRM33131	F2-6	0.4416		0.4907	Flagged	0.2674		0.4225		0.6858
14	NSF39142	F1-3	0.5581		0.2105		0.2666		0.5274		0.705
15	DRM44152	F4-5	0.4444		0.1733		0.2232		0.5622	Flagged	0.5934
16	DRM37162	F1-9	0.4654	Flagged	0.4237		0.4507		0.3414		0.7158
17	DRM54172	F2-3	0.2041		0.6309	Flagged	0.1176		0.056		0.4566
18	NSF52183	F2-9	0.1456		0.3508		0.3101		-0.0546		0.2434
19	NSF42190	F1-5	0.5237	Flagged	0.0652		0.119		0.2137		0.3383
20	DRF45200	F2-1	0.2357		0.695	Flagged	-0.1229		0.1153		0.567
21	NSF51210	F1-10	0.4414		0.4099		0.2312		0.416		0.5894
22	NSF56221	F3-7	0.1572		0.0292		0.3012		0.0845		0.1234
23	NSM41231	F3-6	0.1378		0.3177		0.4706	Flagged	0.1849		0.3756
24	NSM35241	F4-7	0.2553		0.0041		0.1397		0.5245	Flagged	0.3598
25	NSF52251	F2-8	0.0123		0.3674		0.0791		0.0296		0.1423
26	DRM34261	F3-3	0.2463		0.4198		0.5634	Flagged	0.321		0.6574
27	NSF54272	F4-9	0.4034		0.2782		0.4014		0.4813	Flagged	0.6329
28	DRM34280	F2-5	-0.1146		0.5198	Flagged	0.2068		0.2869		0.4083
29	NSF54290	F4-6	0.1899		0.1354		0.289		0.5551	Flagged	0.4461
30	NSF45300	F1-1	0.678	Flagged	0.2515		0.0936		0.3566		0.6588
31	DRM41310	F2-2	0.3872		0.6778	Flagged	0.1074		0.2249		0.6715
32	NSF52321	F3-2	0.1316		0.055		0.6338	Flagged	-0.0372		0.4234
33	NSF52331	F3-1	-0.1345		-0.0592		0.7505	Flagged	0.3345		0.6967
34	NSM49341	F2-4	0.2003		0.5609	Flagged	0.3201		0.3889		0.6084
35	DRM43352	F3-4	0.3024		0.4235		0.5058	Flagged	0.3383		0.6411
36	DRM43362	F4-1	0.3476		0.0691		0.2153		0.7114	Flagged	0.678
% Expln Var			13		13		10		15

## Sheet: Factor 1 Sorts Weight
0	1
Q-Sort	Weight
NSF45300	1.25467
DRM35325	0.785939
NSF42190	0.72161
DRM34428	0.680958
DRM36908	0.620241
DRM37162	0.594134
DRM35115	1.20264

## Sheet: Factor 1 Sorts Corr
0	1	2	3	4	5	6	7
Q-Sort	NSF45300	DRM35325	NSF42190	DRM34428	DRM36908	DRM37162	DRM35115
NSF45300	100	38	35	53	56	58	56
DRM35325	38	100	33	48	6	43	57
NSF42190	35	33	100	44	21	43	59
DRM34428	53	48	44	100	37	66	62
DRM36908	56	6	21	37	100	45	52
DRM37162	58	43	43	66	45	100	58
DRM35115	56	57	59	62	52	58	100

[truncated: 24 more sheets: Factor 1, Factor 2 Sorts Weight, Factor 2 Sorts Corr, Factor 2, Factor 3 Sorts Weight, Factor 3 Sorts Corr, Factor 3, Factor 4 Sorts Weight, Factor 4 Sorts Corr, Factor 4, Diff Factor 1 Factor 2, Diff Factor 1 Factor 3, Diff Factor 1 Factor 4, Diff Factor 2 Factor 3, Diff Factor 2 Factor 4, Diff Factor 3 Factor 4, Consensus-Disagreement, Factor Character, Standard Errors for Diffs, Dist State Factor 1 …]
